# Supplementary material for: qPCR-High resolution melt analysis for drug susceptibility testing of Mycobacterium leprae directly from clinical specimens of leprosy patients
Source: PLoS Negl Trop Dis. 2017 Jun 1;11(6):e0005506. doi: 10.1371/journal.pntd.0005506 (PMC5453413; doi:10.1371/journal.pntd.0005506)
Supplement: S1 Table — (XLSX) [file pntd.0005506.s001.xlsx]

## Sheet: Table S1
S1 Table. Molecular Drug Susceptibility Testing of M. leprae from Clinical Specimens.
Ref. ID	Sample Typea	Clinical b	qPCR-RLEP ML/mlc	HRM Profiled folP1	PCRe folP1 DRDR	DRDR Seqf folP1	HRM Profile rpoB	PCR rpoB DRDR	DRDR Seq rpoB	HRM Profile gyrA	PCR gyrA DRDR	DRDR Seq gyrA
B-121	F/F	BB	71830	WT	Yes	WT	WT	Yes	WT	WT	Yes	ND
B-122	F/F	BB	7620	WT	Yes	WT	WT	Yes	WT	WT	Yes	ND
B-123	F/F	BB	23695	WT	Yes	WT	WT	Yes	WT	WT	Yes	ND
B-124	F/F	BB	7311	WT	Yes	WT	WT	Yes	WT	WT	Yes	ND
B-125	F/F	BB	4975	WT	Yes	WT	WT	Yes	WT	WT	Yes	WT
B-126	F/F	BB	1292	WT	Yes	WT	WT	Yes	WT	WT	Yes	WT
B-127	F/F	BB	26728	WT	Yes	WT	WT	Yes	WT	WT	Yes	ND
B-128	F/F	BB	189	WT	Yes	WT	WT	Yes	WT	WT	Yes	ND
B-129	F/F	BB	15630	WT	Yes	WT	WT	Yes	WT	WT	Yes	ND
B-130	F/F	BB	32084	WT	Yes	WT	WT	Yes	WT	WT	Yes	ND
B-131	F/F	BB	553	WT	Yes	WT	WT	Yes	WT	WT	Yes	WT
B-132	F/F	BB	23092	WT	Yes	WT	WT	Yes	WT	WT	Yes	ND
B-133	F/F	BB	538	WT	Yes	WT	WT	Yes	WT	WT	Yes	ND
B-134	F/F	BB	1427	WT	Yes	WT	WT	Yes	WT	WT	Yes	ND
B-135	F/F	BB	36032	WT	Yes	WT	WT	Yes	WT	WT	Yes	ND
B-136	F/F	BB	9811	WT	Yes	WT	WT	Yes	WT	WT	Yes	WT
B-137	F/F	BB	928	WT	Yes	WT	WT	Yes	WT	WT	Yes	WT
B-138	F/F	BB	148	WT	Yes	WT	WT	Yes	WT	WT	Yes	ND
B-139	F/F	BB	1385	WT	Yes	WT	WT	Yes	WT	WT	Yes	ND
B-140	F/F	BB	27503	WT	Yes	WT	WT	Yes	WT	WT	Yes	WT
B-142	F/F	BB	471	WT	Yes	WT	WT	Yes	WT	WT	Yes	WT
B-143	F/F	BB	30923	WT	Yes	WT	WT	Yes	WT	WT	Yes	ND
B-144	F/F	BB	19690	WT	Yes	WT	WT	Yes	WT	WT	Yes	WT
B-145	F/F	BB	33493	WT	Yes	WT	WT	Yes	WT	WT	Yes	ND
B-146	F/F	BB	23989	WT	Yes	WT	WT	Yes	WT	WT	Yes	WT
B-147	F/F	BB	18472	WT	Yes	WT	WT	Yes	WT	WT	Yes	ND
B-148	F/F	BB	1125	WT	Yes	WT	WT	Yes	WT	WT	Yes	WT
B-149	F/F	BB	7102	WT	Yes	WT	WT	Yes	WT	WT	Yes	ND
B-150	F/F	BB	3451	WT	Yes	WT	WT	Yes	WT	WT	Yes	WT
B-151	F/F	BB	27456	WT	Yes	WT	WT	Yes	WT	WT	Yes	ND
B-152	F/F	BB	9751	WT	Yes	WT	WT	Yes	WT	WT	Yes	ND
B-153	F/F	BB	21692	WT	Yes	WT	WT	Yes	WT	WT	Yes	ND
B-154	F/F	BB	126	No	No	ND	No	No	ND	No	No	ND
B-155	F/F	BB	2488	WT	Yes	WT	WT	Yes	WT	WT	Yes	WT
B-156	F/F	BB	252	WT	No	ND	No	No	ND	WT	Yes	ND
B-157	F/F	BB	7258	WT	Yes	WT	WT	Yes	WT	WT	Yes	WT
B-158	F/F	BB	27944	WT	Yes	WT	WT	Yes	WT	WT	Yes	ND
B-159	F/F	BB	9063	WT	Yes	WT	WT	Yes	WT	WT	Yes	ND
B-160	F/F	BB	7272	WT	Yes	WT	WT	Yes	WT	WT	Yes	ND
N-04	FFPE	BL	49000	WT	Yes	WT	WT	Yes	WT	WT	Yes	WT
N-05	FFPE	BL	52000	WT	Yes	WT	WT	Yes	WT	WT	Yes	WT
N-09	Fite's	BL	94000	WT	Yes	WT	WT	Yes	WT	WT	Yes	WT
N-15	FFPE	BL	800000	WT	Yes	WT	WT	Yes	WT	WT	Yes	WT
N-16	FFPE	BL	43000	WT	Yes	WT	WT	Yes	WT	WT	Yes	ND
N-36	FFPE	BL	368000	WT	Yes	WT	WT	Yes	WT	WT	Yes	ND
B-100	F/F	BL	137404	WT	Yes	WT	WT	Yes	WT	WT	Yes	ND
B-101	F/F	BL	80988	WT	Yes	WT	WT	Yes	WT	WT	Yes	ND
B-102	F/F	BL	10219	WT	Yes	WT	WT	Yes	ND	WT	Yes	ND
B-103	F/F	BL	18376	WT	Yes	WT	WT	Yes	WT	WT	Yes	ND
B-104	F/F	BL	4183	WT	Yes	WT	WT	Yes	WT	WT	Yes	ND
B-105	F/F	BL	49777	WT	Yes	WT	WT	Yes	WT	WT	Yes	ND
B-106	F/F	BL	8673	WT	Yes	WT	WT	Yes	WT	WT	Yes	ND
B-107	F/F	BL	7898	WT	Yes	WT	WT	Yes	WT	WT	Yes	ND
B-108	F/F	BL	4973	WT	Yes	WT	WT	Yes	WT	WT	Yes	ND
B-109	F/F	BL	38501	WT	Yes	WT	WT	Yes	WT	WT	Yes	ND
B-110	F/F	BL	20185	WT	Yes	WT	WT	Yes	WT	WT	Yes	ND
B-111	F/F	BL	35591	WT	Yes	WT	WT	Yes	WT	WT	Yes	ND
B-112	F/F	BL	71836	WT	Yes	WT	WT	Yes	WT	WT	Yes	ND
B-113	F/F	BL	28550	WT	Yes	WT	WT	Yes	WT	WT	Yes	ND
B-114	F/F	BL	38253	WT	Yes	WT	WT	Yes	WT	WT	Yes	ND
B-115	F/F	BL	10062	WT	Yes	WT	WT	Yes	WT	WT	Yes	ND
B-116	F/F	BL	10199	WT	Yes	WT	WT	Yes	WT	WT	Yes	ND
B-117	F/F	BL	91869	WT	Yes	WT	WT	Yes	WT	WT	Yes	ND
B-118	F/F	BL	18668	WT	Yes	WT	WT	Yes	WT	WT	Yes	ND
B-119	F/F	BL	43406	WT	Yes	WT	WT	Yes	WT	WT	Yes	ND
B-120	F/F	BL	19110	WT	Yes	WT	WT	Yes	WT	WT	Yes	ND
B-81	F/F	BL	4334	WT	Yes	WT	WT	Yes	WT	WT	Yes	ND
B-82	F/F	BL	697	WT	Yes	WT	WT	Yes	WT	WT	No	ND
B-83	F/F	BL	113472	WT	Yes	WT	WT	Yes	WT	WT	No	ND
B-84	F/F	BL	58984	WT	Yes	WT	WT	Yes	WT	WT	No	ND
B-85	F/F	BL	41587	WT	Yes	WT	WT	Yes	WT	WT	No	ND
B-86	F/F	BL	22440	WT	Yes	WT	WT	Yes	WT	WT	Yes	ND
B-87	F/F	BL	4130	WT	Yes	WT	WT	Yes	WT	WT	Yes	ND
B-88	F/F	BL	32657	WT	Yes	WT	WT	Yes	WT	WT	Yes	ND
B-89	F/F	BL	2363	WT	Yes	WT	WT	Yes	WT	WT	Yes	ND
B-90	F/F	BL	317	WT	Yes	WT	WT	Yes	WT	WT	No	ND
B-91	F/F	BL	4295	WT	Yes	WT	WT	Yes	WT	WT	No	ND
B-92	F/F	BL	20329	WT	Yes	WT	WT	Yes	WT	WT	No	ND
B-93	F/F	BL	50208	WT	Yes	WT	WT	Yes	WT	WT	No	ND
B-94	F/F	BL	48428	WT	Yes	WT	WT	Yes	WT	WT	Yes	ND
B-95	F/F	BL	14416	WT	Yes	WT	WT	Yes	WT	WT	Yes	ND
B-96	F/F	BL	52196	WT	Yes	WT	WT	Yes	WT	WT	Yes	ND
B-97	F/F	BL	190247	WT	Yes	WT	WT	Yes	WT	WT	Yes	ND
B-98	F/F	BL	1368	WT	Yes	WT	WT	Yes	WT	WT	Yes	ND
B-99	F/F	BL	1304	WT	Yes	WT	WT	Yes	WT	WT	Yes	ND
N-23	FFPE	BT	2110	WT	Yes	WT	WT	Yes	WT	WT	Yes	ND
N-28	FFPE	BT	600	WT	No	ND	WT	Yes	WT	No	No	ND
B-41	F/F	BT	51	No	No	ND	No	No	ND	No	No	ND
B-42	F/F	BT	223	WT	Yes	WT	WT	Yes	WT	WT	No	ND
B-43	F/F	BT	861	WT	Yes	WT	WT	Yes	WT	WT	Yes	WT
B-44	F/F	BT	41	No	No	ND	No	No	ND	WT	No	ND
B-45	F/F	BT	586	WT	Yes	WT	WT	Yes	WT	WT	Yes	ND
B-46	F/F	BT	348	WT	Yes	WT	WT	No	ND	No	No	ND
B-47	F/F	BT	27162	WT	Yes	WT	WT	Yes	WT	WT	Yes	WT
B-48	F/F	BT	10015	WT	Yes	WT	WT	Yes	WT	WT	Yes	ND
B-49	F/F	BT	1276	WT	Yes	WT	WT	Yes	WT	WT	Yes	ND
B-50	F/F	BT	832	WT	Yes	WT	WT	Yes	WT	WT	Yes	ND
B-51	F/F	BT	171	WT	Yes	WT	WT	Yes	WT	WT	Yes	ND
B-52	F/F	BT	259	WT	Yes	WT	WT	Yes	WT	WT	Yes	ND
B-53	F/F	BT	775	WT	Yes	WT	WT	No	ND	WT	Yes	ND
B-54	F/F	BT	33	WT	Yes	WT	WT	Yes	WT	WT	Yes	ND
B-55	F/F	BT	3940	WT	Yes	WT	WT	Yes	WT	WT	Yes	ND
B-56	F/F	BT	1032	WT	Yes	WT	WT	Yes	WT	WT	Yes	ND
B-57	F/F	BT	319	WT	No	ND	No	No	ND	No	No	ND
B-58	F/F	BT	353	WT	Yes	WT	WT	Yes	WT	WT	Yes	ND
B-59	F/F	BT	138	WT	Yes	WT	WT	Yes	WT	WT	Yes	ND
B-60	F/F	BT	629	WT	Yes	WT	WT	Yes	WT	WT	Yes	ND
B-61	F/F	BT	679	WT	Yes	WT	WT	Yes	WT	WT	Yes	ND
B-62	F/F	BT	130	WT	No	ND	No	No	ND	No	No	ND
B-63	F/F	BT	583	WT	Yes	WT	WT	Yes	WT	WT	Yes	WT
B-64	F/F	BT	843	WT	Yes	WT	WT	Yes	WT	WT	No	ND
B-65	F/F	BT	105	WT	No	ND	WT	No	No	No	No	ND
B-66	F/F	BT	677	WT	Yes	WT	WT	Yes	WT	WT	Yes	ND
B-67	F/F	BT	527	WT	Yes	WT	WT	No	ND	No	No	ND
B-68	F/F	BT	531	WT	Yes	WT	WT	Yes	WT	WT	Yes	ND
B-69	F/F	BT	299	WT	Yes	WT	WT	Yes	WT	WT	No	ND
B-70	F/F	BT	741	WT	Yes	WT	WT	Yes	WT	WT	Yes	ND
B-71	F/F	BT	277	No	Yes	WT	WT	No	ND	WT	No	ND
B-73	F/F	BT	2918	WT	Yes	WT	WT	Yes	ND	WT	Yes	ND
B-74	F/F	BT	633	WT	Yes	WT	WT	Yes	WT	WT	Yes	ND
B-75	F/F	BT	584	WT	Yes	WT	WT	Yes	ND	WT	Yes	ND
B-76	F/F	BT	102	WT	No	ND	No	No	ND	No	No	ND
B-77	F/F	BT	4313	WT	Yes	WT	WT	Yes	WT	WT	Yes	ND
B-78	F/F	BT	957	WT	Yes	WT	WT	Yes	WT	WT	Yes	ND
B-79	F/F	BT	60	WT	No	ND	No	No	ND	No	No	ND
B-80	F/F	BT	466	WT	Yes	WT	WT	Yes	WT	No	Yes	ND
N-01	FFPE	LL	13500000	WT	Yes	WT	WT	Yes	WT	WT	Yes	WT
N-02	FFPE	LL	1260000	WT	Yes	WT	WT	Yes	WT	WT	Yes	WT
N-03	FFPE	LL	25800000	WT	Yes	WT	WT	Yes	WT	WT	Yes	WT
N-06	FFPE	LL	2000000	WT	Yes	WT	WT	Yes	WT	WT	Yes	WT
N-07	FFPE	LL	580000	WT	Yes	WT	WT	Yes	WT	WT	Yes	WT
N-08	FFPE	LL	60900	V	Yes	Mutant	WT	Yes	WT	WT	Yes	WT
N-10	Fite's	LL	4130000	WT	Yes	WT	WT	Yes	WT	WT	Yes	WT
N-11	Fite's	LL	590000	WT	Yes	WT	WT	Yes	WT	WT	Yes	WT
N-12	FFPE	LL	7690000	WT	Yes	WT	WT	Yes	WT	WT	Yes	WT
N-13	FFPE	LL	13000	WT	Yes	WT	WT	Yes	WT	WT	Yes	ND
N-14	FFPE	LL	38000000	WT	Yes	WT	WT	Yes	WT	WT	Yes	WT
N-17	FFPE	LL	945000	WT	Yes	WT	WT	Yes	WT	WT	Yes	ND
N-18	FFPE	LL	375	WT	Yes	WT	WT	Yes	WT	WT	Yes	WT
N-19	FFPE	LL	9780000	WT	Yes	WT	WT	Yes	WT	WT	Yes	ND
N-20	FFPE	LL	120000	WT	Yes	WT	WT	Yes	WT	WT	Yes	ND
N-21	FFPE	LL	805000	V	Yes	Mutant	WT	Yes	WT	WT	Yes	WT
N-22	FFPE	LL	2640000	WT	Yes	WT	WT	Yes	WT	WT	Yes	ND
N-24	FFPE	LL	28200000	WT	Yes	WT	WT	Yes	WT	WT	Yes	WT
N-25	FFPE	LL	2330000	WT	Yes	WT	WT	Yes	WT	WT	Yes	WT
N-26	FFPE	LL	110000	WT	Yes	WT	WT	Yes	WT	WT	Yes	WT
N-27	FFPE	LL	1000000	WT	Yes	WT	WT	Yes	WT	WT	Yes	WT
N-29	FFPE	LL	945000	WT	Yes	WT	WT	Yes	WT	WT	Yes	WT
N-30	FFPE	LL	60000000	V	Yes	Mutant	WT	Yes	WT	WT	Yes	WT
N-31	FFPE	LL	4210	WT	Yes	WT	WT	Yes	WT	WT	Yes	ND
N-32	FFPE	LL	2000000	WT	Yes	WT	WT	Yes	WT	WT	Yes	WT
N-33	FFPE	LL	28700000	V	Yes	Mutant	V	Yes	Mutant	WT	Yes	WT
N-34	FFPE	LL	2440000	WT	Yes	WT	WT	Yes	WT	WT	Yes	WT
N-35	FFPE	LL	12400000	WT	Yes	WT	WT	Yes	WT	WT	Yes	ND
N-37	FFPE	LL	1000000	WT	Yes	WT	WT	Yes	WT	WT	Yes	ND
N-38	FFPE	LL	1940000	WT	Yes	WT	WT	Yes	WT	WT	Yes	ND
N-39	FFPE	LL	7180000	WT	Yes	WT	WT	Yes	WT	WT	Yes	ND
B-01	F/F	LL	40660	WT	Yes	WT	WT	Yes	WT	WT	No	ND
B-02	F/F	LL	229865	WT	Yes	WT	WT	Yes	WT	WT	Yes	ND
B-03	F/F	LL	10922	WT	Yes	WT	WT	Yes	WT	WT	Yes	ND
B-04	F/F	LL	73201	WT	Yes	WT	WT	Yes	WT	WT	Yes	ND
B-05	F/F	LL	83009	WT	Yes	WT	WT	Yes	WT	WT	Yes	ND
B-06	F/F	LL	655	WT	Yes	WT	WT	Yes	WT	WT	Yes	ND
B-07	F/F	LL	104939	WT	Yes	WT	WT	Yes	WT	WT	Yes	WT
B-08	F/F	LL	561718	WT	Yes	WT	WT	Yes	WT	WT	Yes	ND
B-09	F/F	LL	154963	WT	Yes	WT	WT	Yes	WT	WT	Yes	ND
B-10	F/F	LL	61113	WT	Yes	WT	WT	Yes	WT	WT	Yes	ND
B-11	F/F	LL	20203	WT	Yes	WT	WT	Yes	WT	WT	Yes	ND
B-12	F/F	LL	441456	WT	Yes	WT	WT	Yes	WT	WT	Yes	ND
B-13	F/F	LL	11024	WT	Yes	WT	WT	Yes	WT	WT	Yes	ND
B-14	F/F	LL	49376	WT	Yes	WT	WT	Yes	WT	WT	Yes	ND
B-15	F/F	LL	120752	WT	Yes	WT	WT	Yes	WT	WT	Yes	ND
B-16	F/F	LL	76306	WT	Yes	WT	WT	Yes	WT	WT	Yes	ND
B-17	F/F	LL	3156	WT	Yes	WT	WT	Yes	WT	WT	Yes	WT
B-18	F/F	LL	146398	WT	Yes	WT	WT	Yes	WT	WT	Yes	ND
B-19	F/F	LL	18561	WT	Yes	WT	WT	Yes	WT	WT	Yes	ND
B-20	F/F	LL	63355	WT	Yes	WT	WT	Yes	WT	WT	Yes	ND
B-21	F/F	LL	51725	WT	Yes	WT	WT	Yes	WT	WT	Yes	ND
B-22	F/F	LL	162899	WT	Yes	WT	WT	Yes	WT	WT	Yes	ND
B-23	F/F	LL	98096	WT	Yes	WT	WT	Yes	WT	WT	Yes	ND
B-24	F/F	LL	34315	WT	Yes	WT	WT	Yes	WT	WT	Yes	ND
B-25	F/F	LL	26452	WT	Yes	WT	WT	Yes	WT	WT	Yes	ND
B-26	F/F	LL	12563	WT	Yes	WT	WT	Yes	WT	WT	Yes	ND
B-27	F/F	LL	46772	WT	Yes	WT	WT	Yes	WT	WT	Yes	WT
B-28	F/F	LL	12623	WT	Yes	WT	WT	Yes	WT	WT	No	ND
B-29	F/F	LL	451167	WT	Yes	WT	WT	Yes	WT	WT	Yes	ND
B-30	F/F	LL	8462	WT	Yes	WT	WT	Yes	WT	WT	No	ND
B-31	F/F	LL	480086	WT	Yes	WT	WT	Yes	WT	WT	Yes	ND
B-32	F/F	LL	24242	WT	Yes	WT	WT	Yes	WT	WT	Yes	ND
B-33	F/F	LL	100985	WT	Yes	WT	WT	Yes	WT	WT	Yes	ND
B-34	F/F	LL	94433	WT	Yes	WT	WT	Yes	WT	WT	Yes	ND
B-35	F/F	LL	58634	WT	Yes	WT	WT	Yes	WT	WT	Yes	ND
B-36	F/F	LL	43204	WT	Yes	WT	WT	Yes	WT	WT	Yes	ND
B-37	F/F	LL	2205	WT	Yes	WT	WT	Yes	WT	WT	Yes	ND
B-38	F/F	LL	83473	WT	Yes	WT	WT	Yes	WT	WT	Yes	ND
B-39	F/F	LL	37446	WT	Yes	WT	WT	Yes	WT	WT	Yes	ND
B-40	F/F	LL	53031	WT	Yes	WT	WT	Yes	WT	WT	Yes	ND
B-161	F/F	TT	216	WT	Yes	WT	WT	Yes	WT	WT	Yes	ND
B-162	F/F	TT	433	WT	No	ND	WT	Yes	WT	WT	No	ND
B-163	F/F	TT	66	No	No	ND	WT	No	ND	No	No	ND
B-164	F/F	TT	183	WT	No	ND	No	No	ND	WT	No	ND
B-165	F/F	TT	493	WT	Yes	WT	WT	No	ND	WT	No	ND
B-166	F/F	TT	176	No	No	ND	WT	No	ND	No	No	ND
B-167	F/F	TT	579	WT	Yes	WT	WT	Yes	WT	WT	Yes	ND
B-168	F/F	TT	21	No	No	ND	No	No	ND	No	No	ND
B-169	F/F	TT	176	WT	Yes	WT	No	No	ND	No	Yes	ND
B-170	F/F	TT	259	No	Yes	WT	No	No	ND	No	No	ND
B-171	F/F	TT	192	No	Yes	WT	No	No	ND	No	No	ND
B-172	F/F	TT	1106	WT	Yes	WT	WT	Yes	WT	WT	Yes	WT
B-173	F/F	TT	19	No	No	ND	No	No	ND	No	No	ND
B-174	F/F	TT	511	WT	Yes	WT	WT	Yes	WT	WT	Yes	ND
a Skin biopsy specimens: FFPE = Formalin-fixed paraffin embedded; Fite's slide = FFPE sections Fite's stained on glass slides; F/F = fresh/frozen. F/F were extracted using conventional DNA extraction protocol. Specimens # B-07, B-17, B-47, -B-125, and B-172, were intially negative and then positive after column purification.
b LL=lepromatous leprosy; BL = borderline lepromatous leprosy; BB = borderline borderline leprosy; BT = borderline tuberculoid leprosy; TT = tuberculoid leprosy
47-12 (12-193)	FFPE	BL?	?	Variant	OK	M. lepromatosis	Variant	OK	M. lepromatosis	NA	NA	ND
c qPCR assay for the repetitive element (RLEP) specific for M. leprae [19].
d qPCR-HRM DST of drug resistance determining regions (DRDR) of M. leprae: folP1 for dapsone; rpoB for rifampin; and gyrA for ofloxacin susceptibility. WT=wild type (drug-susceptible) or V = variant (drug-resistant mutant).
e Amplicons for HRM analysis or DNA sequencing obtained by PCR: Yes = amplicons obtained; No = no amplicons obtained.
fDNA sequence for DRDR of M. leprae; folP1 for dapsone, rpoB for rifampin, and gyrA for ofloxacin); WT (drug susceptible); ND = not done or not identified by sequencing; Mutant = identification of molecular marker for drug resistance.
